# Supplementary material for: An auxin-inducible, GAL4-compatible, gene expression system for Drosophila
Source: eLife. 2022 Apr 1;11:e67598. doi: 10.7554/eLife.67598 (PMC8975555; doi:10.7554/eLife.67598)
Supplement: Figure 1—figure supplement 1—source data 1. [file elife-67598-fig1-figsupp1-data1.zip]

Archive with 1 entries (1 files):
- 67598Figure1FIgureSupplement1SourceData1
